# Supplementary material for: Whole-genome sequencing of eight goat populations for the detection of selection signatures underlying production and adaptive traits
Source: Sci Rep. 2016 Dec 12;6:38932. doi: 10.1038/srep38932 (PMC5150979; doi:10.1038/srep38932)
Supplement: Supplementary Dataset 1 [file srep38932-s2.xls]

## Sheet: Taihang Black
Chr	Start	End	Hp	ZHp	Genes
1	87425001	87475000	0.0815462	-4.10083	SOX2
1	87475001	87525000	0.0727367	-4.31193	SOX2
1	87500001	87550000	0.0851789	-4.01379	SOX2
1	110975001	111025000	0.0698789	-4.38041	SHOX2
1	111000001	111050000	0.0833991	-4.05644	SHOX2
2	54575001	54625000	0.0526453	-4.79336
2	54600001	54650000	0.039469	-5.10909
2	54625001	54675000	0.0633235	-4.53749
3	9450001	9500000	0.0451286	-4.97347
3	9475001	9525000	0.0657919	-4.47834
3	25500001	25550000	0.0393837	-5.11113	SPAG17
3	25575001	25625000	0.0598476	-4.62078	SPAG17
3	25600001	25650000	0.0439183	-5.00248	SPAG17
3	34075001	34125000	0.0500922	-4.85454	AHCYL1
3	34100001	34150000	0.0138242	-5.72359	AHCYL1
3	34125001	34175000	0.0553706	-4.72806	CSF1
3	82575001	82625000	0.0261179	-5.42901
3	87575001	87625000	0.0771739	-4.20561	LOC102184867
3	87600001	87650000	0.0709771	-4.35409	LOC102184867
4	48275001	48325000	0.0752409	-4.25192
4	48300001	48350000	0.0718331	-4.33358	NAMPT
4	48325001	48375000	0.0800575	-4.13651	NAMPT
4	48350001	48400000	0.0796123	-4.14718	NAMPT
5	15150001	15200000	0.077475	-4.19839	KITLG
5	18600001	18650000	0.0791966	-4.15714	KITLG
5	18625001	18675000	0.0418942	-5.05098	KITLG
5	18650001	18700000	0.0295137	-5.34764	KITLG
5	18675001	18725000	0.070072	-4.37578	KITLG
5	19075001	19125000	0.028277	-5.37727	KITLG
5	19100001	19150000	0.0145765	-5.70556	KITLG
5	19175001	19225000	0.0700611	-4.37604	KITLG
5	19200001	19250000	0.057553	-4.67576	KITLG
5	19225001	19275000	0.0339342	-5.24171	KITLG
5	19300001	19350000	0.00944861	-5.82844	KITLG
5	19325001	19375000	0.012594	-5.75307	KITLG
5	19400001	19450000	0.0818689	-4.0931	KITLG
5	19450001	19500000	0.0789716	-4.16253	KITLG
5	19475001	19525000	0.0299183	-5.33794	KITLG
5	21475001	21525000	0.0570014	-4.68898	KITLG
5	57450001	57500000	0.0319065	-5.2903	LRP1
5	57475001	57525000	0.0407497	-5.0784	LRP1, STAT6
5	57500001	57550000	0.0417268	-5.05499	LRP1
5	57525001	57575000	0.0819231	-4.0918	STAT6, NAB2, TMEM194A
5	57550001	57600000	0.0707998	-4.35834	TMEM194A, MYO1A
5	57575001	57625000	0.0723894	-4.32025	MYO1A
5	57675001	57725000	0.04875	-4.8867	RDH16
5	57700001	57750000	0.0566892	-4.69646	RDH16
5	58625001	58675000	0.0756066	-4.24316	IKZF4, SUOX, RAB5B
5	112075001	112125000	0.04612	-4.94972	SYNGR1
5	112100001	112150000	0.0509512	-4.83395	SYNGR1, TAB
5	112125001	112175000	0.0707011	-4.36071	TAB1
6	14400001	14450000	0.0231576	-5.49994	LEF1
6	14425001	14475000	0.0238466	-5.48343	LEF1
6	14450001	14500000	0.0198787	-5.57851	LEF1
6	14475001	14525000	0.0134222	-5.73322	LEF1
6	14900001	14950000	0.0847295	-4.02456	LEF1
6	95975001	96025000	0.0692132	-4.39636	FGF5
6	96000001	96050000	0.0732271	-4.30018	FGF5
6	96025001	96075000	0.0687107	-4.4084	FGF5
6	96050001	96100000	0.0527887	-4.78992	FGF5
6	96075001	96125000	0.0637604	-4.52702	FGF5
6	117950001	118000000	0.0456893	-4.96004	MSANTD1, HTT
6	118075001	118125000	0.072083	-4.32759	MSANTD1, HTT
7	16750001	16800000	0.0588976	-4.64354	GNA11
7	16775001	16825000	0.0313509	-5.30361	GNA11
7	18625001	18675000	0.0709516	-4.3547	GNA11
7	18650001	18700000	0.0475907	-4.91448	GNA11
7	18675001	18725000	0.0497413	-4.86294	GNA11
7	18700001	18750000	0.081347	-4.10561	GNA11
7	19225001	19275000	0.0352482	-5.21023	GNA11
7	29025001	29075000	0.0562266	-4.70754	CEP120
7	29050001	29100000	0.0838082	-4.04663	CEP120
7	29675001	29725000	0.0724477	-4.31885
7	44325001	44375000	0.0797061	-4.14493
7	50600001	50650000	0.0398506	-5.09995	PURA
7	83125001	83175000	0.0692226	-4.39613	LOC102265342
7	87925001	87975000	0.0602368	-4.61145
8	40925001	40975000	0.0829969	-4.06607	GLIS3
8	43475001	43525000	0.0650368	-4.49643
8	43500001	43550000	0.0708632	-4.35682	goat_GLEAN_10013837
9	50001	100000	0	-6.05485
9	325001	375000	0.08252	-4.0775	SLC17A5
9	350001	400000	0.0673544	-4.4409	SLC17A5
9	29875001	29925000	0.0465489	-4.93944	OSTM1
9	29900001	29950000	0.0543054	-4.75358	OSTM1
9	58550001	58600000	0.0365059	-5.18009
9	58575001	58625000	0.0445864	-4.98647	ARG1, MED23
9	58600001	58650000	0.0757832	-4.23893	ARG1, MED23
10	6925001	6975000	0.0417347	-5.0548	HMGCR
10	7000001	7050000	0.0764338	-4.22334	COL4A3BP
10	19500001	19550000	0.0748862	-4.26042	MYO9A
10	19525001	19575000	0.0748051	-4.26237	MYO9A
10	19550001	19600000	0.0851962	-4.01338	MYO9A
10	19650001	19700000	0.0549658	-4.73775	SENP8
10	21500001	21550000	0.0794481	-4.15111	NOP9, RABGGTA, TGM1
10	29700001	29750000	0.0614984	-4.58122
10	30650001	30700000	0.0739099	-4.28382
11	15300001	15350000	0.0641006	-4.51887	YIPF4
11	15325001	15375000	0.0693889	-4.39215	BIRC6
11	15400001	15450000	0.0800947	-4.13562	BIRC6
11	15600001	15650000	0.0855424	-4.00508	BIRC6
11	96950001	97000000	0.0852668	-4.01168	RABGAP1
11	100325001	100375000	0.0832775	-4.05935	LMX1B
13	60700001	60750000	0.0724542	-4.3187	ASIP
13	62475001	62525000	0.0713744	-4.34457	ASIP
13	63625001	63675000	0.0467501	-4.93462	ASIP
13	63650001	63700000	0.021515	-5.5393	ASIP
13	63675001	63725000	0.0189668	-5.60036	ASIP
13	63750001	63800000	0.0758366	-4.23765	ASIP
13	63775001	63825000	0.0471017	-4.9262	ASIP
13	63800001	63850000	0.0220561	-5.52634	ASIP
13	64100001	64150000	0.0782615	-4.17954	ASIP
13	64125001	64175000	0.0749296	-4.25938	ASIP
13	64150001	64200000	0.078883	-4.16465	ASIP
13	64175001	64225000	0.0682904	-4.41847	ASIP
13	64200001	64250000	0.0714323	-4.34318	ASIP
13	64275001	64325000	0.0709336	-4.35513	ASIP
13	64300001	64350000	0.0773835	-4.20058	ASIP
13	64425001	64475000	0.0576193	-4.67417	ASIP
13	64450001	64500000	0.0371452	-5.16477	ASIP
13	64475001	64525000	0.043032	-5.02371	ASIP
13	64500001	64550000	0.0807899	-4.11896	ASIP
13	64525001	64575000	0.0796289	-4.14678	ASIP
13	64550001	64600000	0.0458013	-4.95735	ASIP
13	64575001	64625000	0.0815638	-4.10041	ASIP
13	64600001	64650000	0.0840704	-4.04035	ASIP
13	64700001	64750000	0.0712716	-4.34704	ASIP
13	64725001	64775000	0.0428155	-5.0289	ASIP
13	64750001	64800000	0.0489556	-4.88177	ASIP
13	64775001	64825000	0.0752409	-4.25192	ASIP
13	64800001	64850000	0.0774087	-4.19998	ASIP
13	64825001	64875000	0.0579504	-4.66624	ASIP
13	65225001	65275000	0.0382021	-5.13945	ASIP
13	65250001	65300000	0.0697498	-4.3835	ASIP
13	65400001	65450000	0.0505988	-4.8424	ASIP
13	65425001	65475000	0.0524278	-4.79857	ASIP
13	65450001	65500000	0.0466297	-4.93751	ASIP
13	65475001	65525000	0.0636253	-4.53026	ASIP
13	65500001	65550000	0.0731208	-4.30273	ASIP
13	65525001	65575000	0.0529643	-4.78572	ASIP
13	65550001	65600000	0.0577435	-4.6712	ASIP
13	65575001	65625000	0.0586131	-4.65036	ASIP
13	65600001	65650000	0.0493869	-4.87144	ASIP
13	65625001	65675000	0.0625695	-4.55555	ASIP
13	65650001	65700000	0.0751478	-4.25415	ASIP
13	77600001	77650000	0.0694708	-4.39019	EYA2
13	77625001	77675000	0.0422839	-5.04164	EYA2, ZMYND8
13	77650001	77700000	0.0457116	-4.9595	ZMYND8
13	77675001	77725000	0.0715919	-4.33936	ZMYND8
14	76850001	76900000	0.0578148	-4.66949	LOC102406246
14	77975001	78025000	0.0297945	-5.34091	STK3
14	81900001	81950000	0.0611323	-4.58999	TP53INP1
14	81925001	81975000	0.0789358	-4.16339	INTS8
14	81950001	82000000	0.0635975	-4.53092	INTS8
15	32350001	32400000	0.0766664	-4.21777	CXCR5
15	32375001	32425000	0.0693889	-4.39215	CXCR5
15	32400001	32450000	0.0577523	-4.67099	BCL9L
15	32425001	32475000	0	-6.05485
15	53125001	53175000	0.0734762	-4.29421	LOC102177261, LOC102177547
15	53150001	53200000	0.0302044	-5.33109	LOC102177547, RRM1
15	53175001	53225000	0	-6.05485	RRM1
15	53200001	53250000	0.0669804	-4.44986	RRM1
15	53225001	53275000	0.0654161	-4.48734
15	53250001	53300000	0.0319219	-5.28993
15	53275001	53325000	0.00860199	-5.84873
15	53300001	53350000	0.00591711	-5.91306
15	53325001	53375000	0.0403055	-5.08905
15	53350001	53400000	0.0726237	-4.31464
15	53475001	53525000	0.0772804	-4.20305	NUP98
15	53550001	53600000	0.0804549	-4.12699	ART1
16	33300001	33350000	0.051496	-4.8209
16	33375001	33425000	0.0644021	-4.51164
16	33400001	33450000	0.083495	-4.05414
16	43225001	43275000	0.0836603	-4.05018	KIF1B
16	43275001	43325000	0.0807664	-4.11952	KIF1B
16	43300001	43350000	0.0585012	-4.65304	KIF1B
16	50825001	50875000	0.0786851	-4.16939	PANK4, PLCH2
16	51250001	51300000	0.0853616	-4.00941	PRKCZ
16	82600001	82650000	0.0849383	-4.01955	ARL8A
16	82625001	82675000	0.0393284	-5.11246	ARL8A
16	82650001	82700000	0.0724595	-4.31857	ARL8A
16	82700001	82750000	0.0781575	-4.18203	LMOD1
16	82725001	82775000	0.0491491	-4.87714	LMOD1
16	82750001	82800000	0.0636832	-4.52887	LMOD1
16	82775001	82825000	0.0569939	-4.68916
16	82800001	82850000	0.0534968	-4.77296
16	82825001	82875000	0.0511219	-4.82986
16	82950001	83000000	0.0302305	-5.33046
16	82975001	83025000	0.0438056	-5.00518
16	83000001	83050000	0.0448286	-4.98066
16	83025001	83075000	0.0517619	-4.81453
17	53650001	53700000	0.0406523	-5.08073	RILPL1
17	53675001	53725000	0.036215	-5.18706	RILPL1, RILPL2
17	54750001	54800000	0.080774	-4.11934	IL31
17	54775001	54825000	0.0681624	-4.42154
17	58275001	58325000	0.0560281	-4.7123
17	71575001	71625000	0.0104984	-5.80328	OSM
17	75300001	75350000	0	-6.05485	PRODH
18	17200001	17250000	0.0434568	-5.01353	MC1R
18	17225001	17275000	0.0223685	-5.51885	MC1R
18	17250001	17300000	0.0467265	-4.93519	MC1R
18	17275001	17325000	0.0810819	-4.11196	MC1R
18	17325001	17375000	0.0442904	-4.99356	MC1R
18	38100001	38150000	0.0645743	-4.50752	KCTD19, LRRC36
18	41600001	41650000	0.0832622	-4.05972	ZFHX3
18	41625001	41675000	0.0790923	-4.15964
18	41650001	41700000	0.0768685	-4.21292
18	49875001	49925000	0.0749529	-4.25883	LIN37, PROSER3, ARHGAP33, PRODH2
18	51700001	51750000	0.0216723	-5.53553	KCNK6, CATSPERG
18	51725001	51775000	0.0309043	-5.31432	CATSPERG, GGN, SPRED3
18	51750001	51800000	0.0453508	-4.96815	GGN, SPRED3, FAM98C, RASGRP4
18	60500001	60550000	0.0215872	-5.53757	RCN3, NOSIP
18	60525001	60575000	0.0267382	-5.41415	RCN3, NOSIP
18	60550001	60600000	0.0662726	-4.46682	PRR12
18	60575001	60625000	0.0631928	-4.54062	PRR12, RRAS, SCAF1, BCL2L12
18	60600001	60650000	0.0579753	-4.66564	RRAS, SCAF1, BCL2L12
21	21250001	21300000	0.0779775	-4.18635	ANPEP
21	21275001	21325000	0.058319	-4.65741	LOC101616522
21	29175001	29225000	0.0856129	-4.00339	TJP1, TARSL2
21	32450001	32500000	0.0813875	-4.10464	SCAPER
21	66250001	66300000	0.0723022	-4.32234	DEGS2, YY1
21	66275001	66325000	0.0708763	-4.35651	DEGS2, YY1
21	66300001	66350000	0.0655809	-4.4834	YY1
21	66325001	66375000	0.0755507	-4.2445	SLC25A29, WARS
22	30050001	30100000	0.0766321	-4.21859	MITF
22	30075001	30125000	0.0719714	-4.33027	MITF
23	26600001	26650000	0.0763124	-4.22625
25	225001	275000	0.0429657	-5.0253	HBZ, HBM, HBA1, HBA1, HBQ1, LUC7L
25	250001	300000	0.0171171	-5.64469	LUC7L, ITFG3
25	275001	325000	0.0482161	-4.89949	ITFG3
25	300001	350000	0.08293	-4.06768	ITFG3, RGS11, ARHGDIG
26	21050001	21100000	0.0753731	-4.24875
26	21075001	21125000	0.0595129	-4.6288	EEF1A1, WNT8B
26	21200001	21250000	0.0697167	-4.38429	HIF1AN
26	21225001	21275000	0.0819574	-4.09098
27	25625001	25675000	0.0379205	-5.1462	TNKS
27	25650001	25700000	0.0725089	-4.31739	TNKS

## Sheet: Guizhou Small
Chr	Start	End	Hp	ZHp	Genes
1	57550001	57600000	0.068459	-4.44311	PVRL3
1	57575001	57625000	0.0456075	-4.98234	PVRL3
1	76150001	76200000	0.066775	-4.48285
1	76175001	76225000	0.0625475	-4.5826
1	76200001	76250000	0.0454843	-4.98524
1	76225001	76275000	0.0848601	-4.05609
1	123425001	123475000	0.0748116	-4.29321
1	123450001	123500000	0.0435477	-5.03094
1	123475001	123525000	0.023598	-5.50169
3	15725001	15775000	0.0858477	-4.03279	ASH1L
3	15750001	15800000	0.0788936	-4.19688	ASH1L
3	15825001	15875000	0.0859931	-4.02936	ASH1L
3	24250001	24300000	0.0604722	-4.63157	TBX15
3	24350001	24400000	0.0600348	-4.6419	TBX15
3	24375001	24425000	0.0429605	-5.0448	TBX15
3	24525001	24575000	0.0572977	-4.70648	TBX15
3	25100001	25150000	0.084971	-4.05348	TBX15
4	45050001	45100000	0.0835224	-4.08766	FAM185A
4	45075001	45125000	0.0789716	-4.19504
5	19100001	19150000	0.0602553	-4.63669
5	19425001	19475000	0.0737523	-4.3182	goat_GLEAN_10012212
5	49025001	49075000	0.0721875	-4.35513
5	49050001	49100000	0.0773044	-4.23438
5	57500001	57550000	0.0783007	-4.21087	RDH16
5	57650001	57700000	0	-6.05854	RDH16
5	57675001	57725000	0.0713306	-4.37535	RDH16
5	112775001	112825000	0.0442344	-5.01474	FAM83F
5	113625001	113675000	0.080911	-4.14928
6	72575001	72625000	0.0776504	-4.22622	KIT
6	72625001	72675000	0.0713306	-4.37535	KIT
6	72650001	72700000	0.0322894	-5.2966	KIT
6	72675001	72725000	0.0473761	-4.9406	KIT
6	73950001	74000000	0.0788056	-4.19896	KIT
6	73975001	74025000	0.0797434	-4.17683	KIT
6	118450001	118500000	0.0833488	-4.09176	SH3BP2, WHSC2
6	119325001	119375000	0.0724721	-4.34841	POLN
7	28775001	28825000	0.0582389	-4.68427
7	50550001	50600000	0.0472164	-4.94437
7	50575001	50625000	0.0632235	-4.56665	PURA
7	50600001	50650000	0.0313237	-5.31939	PURA
7	50625001	50675000	0.0609011	-4.62145
7	78675001	78725000	0.0778889	-4.22059
7	78700001	78750000	0.0609885	-4.61939
7	78725001	78775000	0.08596	-4.03014
7	78775001	78825000	0.0762737	-4.25871
7	104700001	104750000	0.0621979	-4.59085
7	104725001	104775000	0.0512991	-4.84803
8	275001	325000	0.0772229	-4.23631	LOC102338254
8	300001	350000	0.0613587	-4.61066	LOC102338254
8	104650001	104700000	0.0869804	-4.00606
9	50001	100000	0	-6.05854
11	73875001	73925000	0.0802265	-4.11	FOSL2
11	15275001	15325000	0.0599619	-4.64362	YIPF4
11	15300001	15350000	0.0280224	-5.39729	YIPF4
11	15325001	15375000	0.0279107	-5.39993	BIRC6
11	15350001	15400000	0.0414424	-5.08062	BIRC6
12	33525001	33575000	0.0731336	-4.3328	MTMR6
12	33550001	33600000	0.0816896	-4.13091	ATP12A
12	36225001	36275000	0.0776266	-4.22678	CENPJ
12	52850001	52900000	0.0656227	-4.51004	MYCBP2
12	52875001	52925000	0.0779407	-4.21937	MYCBP2, CDC16
12	87550001	87600000	0.043592	-5.0299	RASA3, CDC16
12	87575001	87625000	0.0466278	-4.95826	CDC16, CHAMP1
12	87600001	87650000	0.0751842	-4.28441	CDC16, MGME1
13	38575001	38625000	0.0688136	-4.43474	SNX5, BIRC7
13	55175001	55225000	0.0560832	-4.73514	YTHDF1
13	63800001	63850000	0.0659607	-4.50206	BPIFB4
14	60425001	60475000	0.0831054	-4.0975	POP1
14	78450001	78500000	0.0796289	-4.17953	NIPAL2
15	53125001	53175000	0.0850974	-4.05049	STIM1
15	53150001	53200000	0.00917412	-5.84206	STIM1
15	53175001	53225000	0	-6.05854	STIM1
15	53425001	53475000	0.0821529	-4.11997	STIM1
15	53450001	53500000	0.0331856	-5.27546	STIM1
15	53475001	53525000	0.0836285	-4.08515	STIM1
16	42425001	42475000	0.0834292	-4.08986	MTOR
16	42450001	42500000	0.0764338	-4.25493	MTOR
16	42950001	43000000	0.0723614	-4.35103	MTOR
16	82575001	82625000	0.0615918	-4.60516	PTPN7
16	82600001	82650000	0.067248	-4.47168	ARL8A
16	82625001	82675000	0.0578433	-4.69361	ARL8A
16	82650001	82700000	0.0279664	-5.39861	ARL8A
16	82675001	82725000	0.0697824	-4.41188
16	82700001	82750000	0.0562299	-4.73168	LMOD1
16	82725001	82775000	0.0284436	-5.38735	LMOD1
16	82750001	82800000	0.0315874	-5.31317	LMOD1
16	82775001	82825000	0.012493	-5.76374
16	82800001	82850000	0.0193714	-5.60143
16	82825001	82875000	0.0348474	-5.23624	TLR2
17	4125001	4175000	0.0709758	-4.38372	RNF175
17	4150001	4200000	0.0655878	-4.51086	KIAA0922
17	18975001	19025000	0.072653	-4.34414	ELF2
17	19000001	19050000	0.0662279	-4.49576	ELF2
17	74900001	74950000	0.0523182	-4.82398	DGCR8
17	74925001	74975000	0.062435	-4.58526	DGCR8
17	74975001	75025000	0.0617258	-4.60199	DGCR8
17	75000001	75050000	0.0433895	-5.03468	DGCR8
17	75025001	75075000	0.0621581	-4.59179	DGCR8
17	75050001	75100000	0.0742692	-4.30601	DGCR8
17	75075001	75125000	0.0604064	-4.63313	DGCR8
17	75300001	75350000	0	-6.05854	DGCR8
18	49875001	49925000	0.0866819	-4.0131	LIN37, GGN, SPRED3
18	51725001	51775000	0.0376206	-5.1708	CATSPERG, GGN, SPRED3
18	51750001	51800000	0.0559759	-4.73767	LOC101909132, NOSIP
18	60500001	60550000	0.00703597	-5.89251	RCN3, NOSIP, PRR12
18	60525001	60575000	0.00846725	-5.85874	RCN3
18	60550001	60600000	0.00835058	-5.86149	PRR12, RRAS, SCAF1, BCL2L12
18	60575001	60625000	0.00476188	-5.94617	PRR12, SCAF1, BCL2L12, IRF3, PRMT1
18	60600001	60650000	0.0383797	-5.15289	RRAS
18	62625001	62675000	0.0851387	-4.04952
18	62850001	62900000	0.0768289	-4.24561
18	62875001	62925000	0.0679836	-4.45433
18	62900001	62950000	0.0721082	-4.357
19	45500001	45550000	0.0607138	-4.62587	ASB16
19	53175001	53225000	0.0377728	-5.16721	BAHCC1, ENTHD2, AATK
19	53325001	53375000	0.0804034	-4.16126	LOC101427382
21	21275001	21325000	0.0464853	-4.96162	LOC101616522
22	34625001	34675000	0.064414	-4.53856
22	34650001	34700000	0.0739645	-4.3132
22	35000001	35050000	0.0859678	-4.02995
22	51700001	51750000	0.0458883	-4.97571	CDC25A
22	51725001	51775000	0.0513342	-4.8472	CDC25A
22	53375001	53425000	0.0454633	-4.98574	CDC25A
22	53400001	53450000	0.0793669	-4.18572	CDC25A
24	35225001	35275000	0.0628781	-4.5748	RIOK3
24	35250001	35300000	0.0708031	-4.38779	RIOK3
24	46000001	46050000	0.0788936	-4.19688	MC5R
24	46025001	46075000	0.0719582	-4.36054	MC2R
25	225001	275000	0.0717687	-4.36501	HBZ, MGRN1, HBM, HBA1, HBQ1
27	625001	675000	0.0767574	-4.24729	ERICH1
28	18750001	18800000	0.0549159	-4.76269
28	18775001	18825000	0.0658713	-4.50417
29	38775001	38825000	0.0844173	-4.06654
29	38850001	38900000	0.0868541	-4.00904
29	38875001	38925000	0.073489	-4.32442

## Sheet: IM Cashmre
Chr	Start	End	Hp	ZHp	Genes
1	72475001	72525000	0.0741533	-4.6474	TFRC
1	72500001	72550000	0.0950763	-4.12862	TFRC
1	113775001	113825000	0.0919113	-4.2071	LPA6
1	118825001	118875000	0.0922446	-4.19883	LPA6
1	149550001	149600000	0.049856	-5.24984	MCM3AP, YBEY
1	149575001	149625000	0.0663595	-4.84064	MCM3AP
1	156800001	156850000	0.0932082	-4.17494
1	156825001	156875000	0.093204	-4.17505
3	34025001	34075000	0.0864119	-4.34345	ALX3
3	34075001	34125000	0.0971921	-4.07616	AHCYL1
3	34100001	34150000	0.0493979	-5.2612	AHCYL1
3	34125001	34175000	0.0437066	-5.40231	CSF1
4	52000001	52050000	0.0902945	-4.24719	WNT2
4	52025001	52075000	0.0883708	-4.29488	WNT2
4	52050001	52100000	0.0989597	-4.03234	WNT2
4	53225001	53275000	0.086827	-4.33316	WNT2
5	18625001	18675000	0.100256	-4.00021	goat_GLEAN_10012210
5	19100001	19150000	0.00720279	-6.3074
5	19325001	19375000	0.0821451	-4.44925
5	35650001	35700000	0.0955658	-4.11649	ANO6
5	35675001	35725000	0.0899739	-4.25513	ANO6
5	48550001	48600000	0.0701943	-4.74556	TMBIM4
5	48575001	48625000	0.0703464	-4.74179	TMBIM4
5	122625001	122675000	0.0488652	-5.27441
5	122650001	122700000	0.0897322	-4.26113
5	122700001	122750000	0.0897555	-4.26055	SBF1, LMF2, ODF3
5	122750001	122800000	0.0739645	-4.65208	LMF2, LOC101121590, ODF3
5	122775001	122825000	0.088782	-4.28469	LOC102342505
6	72550001	72600000	0.0831758	-4.42369	KIT
6	72575001	72625000	0.043394	-5.41006	KIT
6	72600001	72650000	0.0541097	-5.14437	KIT
6	72625001	72675000	0.0686224	-4.78454	KIT
6	72650001	72700000	0.0499671	-5.24708	KIT
6	72675001	72725000	0.0504335	-5.23552	KIT
6	95950001	96000000	0.0149176	-6.11612	FGF5
6	95975001	96025000	0.0361595	-5.58944	FGF5
6	96000001	96050000	0.0761067	-4.59896	FGF5
7	50525001	50575000	0.0822449	-4.44677	NRG2
7	50550001	50600000	0.0522189	-5.19125
7	50575001	50625000	0.0665874	-4.83499	PURA
7	50600001	50650000	0.0975673	-4.06686	PURA
9	50001	100000	0	-6.48599
9	400001	450000	0.0559398	-5.09899	SLC17A5
9	13075001	13125000	0.0681659	-4.79585	HINT3
9	13100001	13150000	0.0589304	-5.02484	HINT3
9	13125001	13175000	0.033346	-5.6592	HINT3
9	58525001	58575000	0.0515167	-5.20866
9	58550001	58600000	0.0456603	-5.35387	MED23
9	58575001	58625000	0.0714366	-4.71476	ARG1, MED23
9	58600001	58650000	0.0734037	-4.66598	ARG1
10	6925001	6975000	0.0324487	-5.68145	HMGCR
10	6950001	7000000	0.0977787	-4.06162	HMGCR
10	7000001	7050000	0.0200288	-5.98939	HMGCR
10	7025001	7075000	0.0356516	-5.60203	HMGCR
11	39175001	39225000	0.0947895	-4.13573	CFAP36
11	39200001	39250000	0.0854145	-4.36818	CFAP36
11	39225001	39275000	0.0836285	-4.41247	SMEK2
11	39250001	39300000	0.0842687	-4.39659	SMEK2
11	39275001	39325000	0.0983575	-4.04727	PNPT1
11	97350001	97500000	0.0707761	-4.73114	LHX2
11	97425001	97575000	0.0608096	-4.97825	LHX2
12	35075001	35125000	0.0998471	-4.01034	FGF9
12	35100001	35150000	0.0775646	-4.56282	FGF9
12	35300001	35350000	0.069993	-4.75055	FGF9
12	35325001	35375000	0.0931495	-4.1764	FGF9
12	35350001	35400000	0.0995494	-4.01772	FGF9
12	35375001	35425000	0.0660747	-4.8477	FGF9
12	35400001	35450000	0.0627724	-4.92958	FGF9
12	35425001	35475000	0.0694541	-4.76391	FGF9
12	35475001	35525000	0.0893289	-4.27113	FGF9
12	35500001	35550000	0.0742834	-4.64417	FGF9
12	35525001	35575000	0.0912659	-4.2231	FGF9
12	35600001	35650000	0.09413	-4.15209	FGF9
13	54800001	54850000	0.081406	-4.46757	LIME1
14	53500001	53550000	0.0795348	-4.51397
14	53525001	53575000	0.0578148	-5.0525	PKIA
14	53550001	53600000	0.0323033	-5.68505	PKIA
14	53575001	53625000	0.0283629	-5.78275	ZC2HC1A
14	77950001	78000000	0.0858877	-4.35645	STK3
14	77975001	78025000	0.00960362	-6.24788	STK3
14	78000001	78050000	0.0152809	-6.10711	STK3
14	81675001	81725000	0.0772201	-4.57136	PLEKHF2
14	81700001	81750000	0.0726554	-4.68454	PLEKHF2
15	32400001	32450000	0.092659	-4.18856	BCL9L
15	32425001	32475000	0.0814848	-4.46562
15	53175001	53225000	0	-6.48599	RRM1
15	53250001	53300000	0.0613195	-4.96561
15	53275001	53325000	0.0681375	-4.79656
15	53350001	53400000	0.0993116	-4.02361
16	67625001	67675000	0.0606569	-4.98203
16	67650001	67700000	0.0505117	-5.23358
16	82650001	82700000	0.0299125	-5.74433	ARL8A
16	82750001	82800000	0.0639601	-4.90013	LMOD1
16	82775001	82825000	0.0509854	-5.22183
16	82800001	82850000	0.0727481	-4.68224
17	14525001	14575000	0.094463	-4.14383
17	14550001	14600000	0.0980409	-4.05512	SCOC
17	17775001	17825000	0.084355	-4.39445	CLGN
17	54750001	54800000	0.0489887	-5.27134	IL31
17	54775001	54825000	0.014302	-6.13138
17	54800001	54850000	0.0598163	-5.00288
17	74400001	74450000	0.092126	-4.20178
17	74425001	74475000	0.0982978	-4.04875	TSSK1B, TCF25
18	17200001	17250000	0.0391193	-5.51605	MC1R
18	17225001	17275000	0.0490095	-5.27083	MC1R
18	17250001	17300000	0.0760182	-4.60116	MC1R
18	17275001	17325000	0.078814	-4.53184	MC1R
18	51700001	51750000	0.0861189	-4.35072	KCNK6, LOC101909132, GGN, SPRED3
18	51725001	51775000	0.0592993	-5.0157	CATSPERG, GGN, SPRED3, FAM98C, RASGRP4
18	51750001	51800000	0.0918105	-4.2096	LOC101909132, RRAS, SCAF1, BCL2L12
19	23975001	24025000	0.0810177	-4.4772	PAFAH1B1, CLUH
19	24000001	24050000	0.0647483	-4.88059	PAFAH1B1, CLUH
19	24025001	24075000	0.078814	-4.53184	PAFAH1B1
21	21275001	21325000	0.0815885	-4.46305	LOC101616522
22	16825001	16875000	0.0624891	-4.93661	LOC102463880, KIF15
22	16850001	16900000	0.0512465	-5.21536	LOC102463880, KIF15
22	16875001	16925000	0.0359592	-5.5944	LOC102463880
22	16900001	16950000	0.0572716	-5.06597	KIF15
22	18200001	18250000	0.0875703	-4.31473
22	18225001	18275000	0.0871327	-4.32558	OXTR
22	30075001	30125000	0.0975561	-4.06714
23	31050001	31100000	0.0984414	-4.04519
23	42300001	42350000	0.0860672	-4.352	JARID2
23	42325001	42375000	0.0475907	-5.30601	JARID2
23	42350001	42400000	0.0542564	-5.14073
25	2400001	2450000	0.0600925	-4.99603	E4F1
25	2525001	2575000	0.0696763	-4.7584	ABCA3
26	37075001	37125000	0.0792992	-4.51981	PNLIPRP2
27	25625001	25675000	0.06928	-4.76823	TNKS
27	25650001	25700000	0.0986183	-4.0408	TNKS
27	47250001	47300000	0.0831194	-4.42509	goat_GLEAN_10019894
28	25325001	25375000	0.0834323	-4.41733
29	18975001	19025000	0.0870219	-4.32833	PAK1
29	19000001	19050000	0.0919087	-4.20716	PAK1

## Sheet: Tibetan goat
Chr	Start	End	Hp	ZHp	Candidate genes
1	87050001	87100000	0.085741	-4.21978	SOX2
1	88600001	88650000	0.090775	-4.08902	SOX2
1	88625001	88675000	0.0862198	-4.20734	SOX2
1	88650001	88700000	0.0902674	-4.1022	SOX2
1	88675001	88725000	0.0809969	-4.34301	SOX2
1	113725001	113775000	0.0878237	-4.16568	SLC33A1
1	113750001	113800000	0.0550192	-5.01779	SLC33A1
1	113775001	113825000	0.0537613	-5.05046	SLC33A1
1	116875001	116925000	0.0750816	-4.49666	goat_GLEAN_10009513
1	118825001	118875000	0.0797036	-4.3766	MED12L, P2RY12, P2RY13
3	25275001	25325000	0.0649585	-4.75961	LOC101320523
3	25300001	25350000	0.0386267	-5.44359	LOC101320523
3	34125001	34175000	0.0583886	-4.93027	CSF1
5	18625001	18675000	0.0828202	-4.29565	KITLG
5	18675001	18725000	0.0766601	-4.45566	KITLG
5	18700001	18750000	0.0793781	-4.38506	KITLG
5	18725001	18775000	0.0778813	-4.42394	KITLG
5	18750001	18800000	0.0675193	-4.69309	KITLG
5	18775001	18825000	0.0603928	-4.87821	KITLG
5	18800001	18850000	0.0240178	-5.82306	KITLG
5	18825001	18875000	0.0372902	-5.47831	KITLG
5	18850001	18900000	0.0844815	-4.25249	KITLG
5	19375001	19425000	0.0823678	-4.3074	KITLG
5	19400001	19450000	0.0585352	-4.92646	KITLG
5	19425001	19475000	0.0622409	-4.8302	KITLG
5	24025001	24075000	0.0605469	-4.87421	SOCS2
5	24050001	24100000	0.0461104	-5.2492	SOCS2
5	24075001	24125000	0.0845137	-4.25166	SOCS2
5	24125001	24175000	0.0866781	-4.19543	SOCS2
5	24200001	24250000	0.0732063	-4.54537	SOCS2
5	57650001	57700000	0	-6.44694	CDK2
5	67150001	67200000	0.0837895	-4.27047
5	67175001	67225000	0.0499063	-5.1506
5	67200001	67250000	0.0663423	-4.72367
5	70675001	70725000	0.0823647	-4.30748	POLR3B
5	70700001	70750000	0.0816357	-4.32641	POLR3B
5	82675001	82725000	0.0578264	-4.94487
5	82700001	82750000	0.0447526	-5.28447
5	108600001	108650000	0.088928	-4.13699	WNK1
5	108625001	108675000	0.062032	-4.83563	WNK1
5	108650001	108700000	0.043583	-5.31485	WNK1
5	109725001	109775000	0.0941739	-4.00073	CACNA1D
6	14400001	14450000	0.0791442	-4.39113	ENPEP
6	14425001	14475000	0.0938271	-4.00974	ENPEP
6	14450001	14500000	0.0559393	-4.99389	ENPEP
6	14475001	14525000	0.0306974	-5.64956	ENPEP
6	14500001	14550000	0.0600282	-4.88768	ENPEP
6	14525001	14575000	0.0924181	-4.04634	ENPEP
6	95925001	95975000	0.0807337	-4.34984	FGF5
6	95950001	96000000	0.0112216	-6.15545	FGF5
6	95975001	96025000	0.00740731	-6.25453	FGF5
6	96000001	96050000	0.00616137	-6.28689	FGF5
6	96025001	96075000	0.0338697	-5.56716	FGF5
6	96050001	96100000	0.0780252	-4.4202	FGF5
6	96075001	96125000	0.0879354	-4.16278	FGF5
6	96100001	96150000	0.0879888	-4.16139	FGF5
6	96125001	96175000	0.0908192	-4.08787	FGF5
6	96225001	96275000	0.0729543	-4.55192	FGF5
6	119275001	119325000	0.0696994	-4.63646	POLN
6	119300001	119350000	0.076071	-4.47096	POLN
7	42300001	42350000	0.04664	-5.23544	ELANE, CFD, MED16, R3HDM4, KISS1R
7	42325001	42375000	0.0781099	-4.418	MED16, R3HDM4, KISS1R, ARID3A
7	42400001	42450000	0.063151	-4.80656	WDR18, GRIN3B, TMEM259, CNN2
7	42425001	42475000	0.0686629	-4.66339	TMEM259, CNN2, ABCA7
7	42450001	42500000	0.0419754	-5.35661	ABCA7, HMHA1, POLR2E
7	42675001	42725000	0.0630907	-4.80813	ATP5D, MIDN, CIRBP
8	75001	125000	0.0856779	-4.22142	goat_GLEAN_10000923
8	100001	150000	0.0794955	-4.38201	goat_GLEAN_10000923
8	33750001	33800000	0.0549179	-5.02042	GLDC
9	27525001	27575000	0.0824487	-4.3053	AK9
9	27550001	27600000	0.0812806	-4.33564	AK9
9	29950001	30000000	0.0701126	-4.62573	AK9
9	29975001	30025000	0.0811435	-4.3392	AK9
9	30075001	30125000	0.0772333	-4.44077	AK9
9	30100001	30150000	0.0832422	-4.28468	AK9
9	30250001	30300000	0.0816693	-4.32554	AK9
9	77850001	77900000	0.0784128	-4.41013	LOC100335416
10	6925001	6975000	0.0726237	-4.5605
10	6950001	7000000	0.0839745	-4.26566
10	6975001	7025000	0.0926706	-4.03978
10	7000001	7050000	0.0488094	-5.17909
10	19650001	19700000	0.086217	-4.20741	SENP8
10	19675001	19725000	0.0840478	-4.26376	SENP8
10	29600001	29650000	0.0475907	-5.21075	RYR3
10	29675001	29725000	0.0558977	-4.99497	RYR3
10	29700001	29750000	0.050727	-5.12928	RYR3
11	15275001	15325000	0.0810454	-4.34175	PIK3C2A
11	15300001	15350000	0.0672681	-4.69962	PIK3C2A
11	15325001	15375000	0.0770271	-4.44612	PIK3C2A
11	97150001	97200000	0.0764179	-4.46195	ENG
11	97750001	97800000	0.0757441	-4.47945	ENG
11	97800001	97850000	0.0893555	-4.12589	ENG
11	111500001	111550000	0.0737829	-4.53039	NOXA1
12	35075001	35125000	0.0534356	-5.05892	ATP12A
12	36275001	36325000	0.0894711	-4.12289	ATP12A
13	41275001	41325000	0.04875	-5.18063
13	41300001	41350000	0.0321056	-5.61298
13	60200001	60250000	0.0923871	-4.04714
13	79375001	79425000	0.0931422	-4.02753	DDX27, ZNFX1
14	41575001	41625000	0.0826648	-4.29968
14	77950001	78000000	0.0366285	-5.4955	STK3
14	77975001	78025000	0.0268664	-5.74907	STK3
14	78000001	78050000	0.0620663	-4.83474	STK3
15	45900001	45950000	0.0792111	-4.38939	HBB
15	53125001	53175000	0.0509206	-5.12425	RHOG
15	53150001	53200000	0.0512465	-5.11579	RHOG
15	53175001	53225000	0	-6.44694	RHOG
15	53250001	53300000	0.0650992	-4.75596	RHOG
15	53275001	53325000	0.0650151	-4.75814	RHOG
15	53300001	53350000	0.0652317	-4.75251	RHOG
15	53375001	53425000	0.0886966	-4.143	RHOG
15	53400001	53450000	0.0753556	-4.48954	RHOG
15	53425001	53475000	0.0670118	-4.70628	RHOG
15	53450001	53500000	0.0629255	-4.81242	RHOG
16	51375001	51425000	0.094133	-4.00179	GNB1
16	51825001	51875000	0.0903884	-4.09906	GNB1
16	51950001	52000000	0.0710688	-4.60089	GNB1
17	71550001	71600000	0.0866064	-4.1973	ADORA2A
17	71575001	71625000	0.0516242	-5.10598	ADORA2A
17	75300001	75350000	0	-6.44694	ADORA2A
18	14150001	14200000	0.090814	-4.088	MC1R
18	14175001	14225000	0.0633569	-4.80121	MC1R
18	14200001	14250000	0.0836095	-4.27514	MC1R
18	17200001	17250000	0.0477326	-5.20706	MC1R
18	27625001	27675000	0.0702997	-4.62087	NUP93
18	27650001	27700000	0.0724524	-4.56495	NUP93
18	27675001	27725000	0.0713306	-4.59409	NUP93
18	27700001	27750000	0.0452487	-5.27158	NUP93
18	38925001	38975000	0.0768	-4.45202	PRMT7, SMPD3
18	38950001	39000000	0.0844907	-4.25225
18	39600001	39650000	0.0826481	-4.30012	CIRH1A, SNTB2
18	39625001	39675000	0.0808417	-4.34704	SNTB2
19	45500001	45550000	0.0844018	-4.25456	ASB16, TMUB2, ATXN7L3, UBTF
21	21275001	21325000	0.0674282	-4.69546	LOC101616522
23	16425001	16475000	0.0823662	-4.30744	TOMM6, USP49
23	16450001	16500000	0.0684172	-4.66977
23	42200001	42250000	0.0886182	-4.14504	JARID2
24	27375001	27425000	0.0781916	-4.41588	DSG2
24	35225001	35275000	0.0466337	-5.23561	RIOK3
24	35250001	35300000	0.0505172	-5.13473	RIOK3, TMEM241
24	45675001	45725000	0.0644444	-4.77296	CEP192
24	45700001	45750000	0.0797618	-4.37509	CEP192
24	45725001	45775000	0.0616794	-4.84479	CEP192
24	45750001	45800000	0.067887	-4.68354	CEP192, LDLRAD4
25	1675001	1725000	0.0735684	-4.53597	HMOX2
25	1700001	1750000	0.0437609	-5.31023	HMOX2
25	2525001	2575000	0	-6.44694	HMOX2
29	51250001	51300000	0.0664296	-4.7214	PHLDA2, SLC22A18
29	51275001	51325000	0.0728123	-4.55561	SLC22A18, CDKN1C
