# Supplementary material for: Whole-genome sequencing of eight goat populations for the detection of selection signatures underlying production and adaptive traits
Source: Sci Rep. 2016 Dec 12;6:38932. doi: 10.1038/srep38932 (PMC5150979; doi:10.1038/srep38932)
Supplement: Supplementary Dataset 2 [file srep38932-s3.xls]

## Sheet: Taihang Black
Chr	Start	End	di	Candidate genes
1	126750001	126900000	12.6693	RBP1
1	129075001	129225000	11.5578	RBP1
2	2550001	2700000	11.1385	ARPC4, MSX2
2	2700001	2850000	11.5505
2	2925001	3075000	11.7154
2	3075001	3225000	16.0164
2	3150001	3300000	12.9261
2	6675001	6825000	11.2605	EN1
2	99225001	99375000	11.8064	IHH
2	101325001	101475000	14.7347	IHH
2	101400001	101550000	14.0689	IHH
2	103950001	104100000	11.5754	IHH
3	68250001	68400000	11.2994
3	68475001	68625000	12.0142	BIN2
3	68550001	68700000	12.0795	BIN2
4	525001	675000	13.9796
4	600001	750000	12.8027
4	900001	1050000	10.8237
4	975001	1125000	22.3634	NCL
4	1050001	1200000	17.0327	NCL
4	33825001	33975000	16.2503	ADAMTS20
4	33900001	34050000	18.6229	ADAMTS20
4	37500001	37650000	11.5623	SEMA3C
4	44175001	44325000	16.4433	PHTF2
4	44250001	44400000	22.808	PHTF2
4	46125001	46275000	12.6812	Reln, ORC5
4	46200001	46350000	26.329	ORC5
4	46275001	46425000	25.6536	ORC5
4	46350001	46500000	14.5216	ORC5, LOC102985998
4	47700001	47850000	12.4322	ATXN7L1
4	77925001	78075000	15.3478	GLI3
4	78000001	78150000	14.2904	GLI3
4	79350001	79500000	12.5338	GLI3
4	79425001	79575000	12.5952	GLI3
4	108075001	108225000	12.3219	LOC102404728, MGAM
4	115800001	115950000	11.5548	GIMAP1, LOC511617, GIMAP5
5	14100001	14250000	11.4121	KITLG
5	14175001	14325000	12.2858	KITLG
5	16725001	16875000	16.599	KITLG
5	17175001	17325000	13.5763	KITLG
5	17700001	17850000	11.9232	KITLG
5	17925001	18075000	31.7029	KITLG
5	18000001	18150000	38.0898	KITLG
5	18075001	18225000	14.7123	KITLG
5	19050001	19200000	14.5947	KITLG
5	19125001	19275000	43.5639	KITLG
5	19200001	19350000	17.9885	KITLG
5	19500001	19650000	12.8833	KITLG
5	19575001	19725000	14.9925	KITLG
5	19650001	19800000	12.611	KITLG
5	19725001	19875000	11.747	KITLG
5	20775001	20925000	10.9994	KITLG
5	27600001	27750000	15.1665	KRT4
5	27675001	27825000	16.5418	KRT4
5	50850001	51000000	19.5107	TMEM5
5	50925001	51075000	16.6389	TMEM5
5	103125001	103275000	13.2673	MCHR1
5	103200001	103350000	13.3509	MCHR1
6	2700001	2850000	11.8949	BMPR1B
6	3075001	3225000	13.2977	BMPR1B
6	3150001	3300000	15.8332	BMPR1B
6	4275001	4425000	12.6544	BMPR1B
6	22200001	22350000	11.6011
6	22275001	22425000	14.7772	PNEG_01662, TACR3
6	29175001	29325000	12.6285
6	32025001	32175000	17.0173	GRID2
6	117900001	118050000	16.8495	MSANTD1, HTT
6	117975001	118125000	11.4974	MSANTD1, HTT
7	11550001	11700000	12.3895	S1PR2
7	12150001	12300000	11.6544	S1PR2
7	12225001	12375000	11.7356	S1PR2
7	14400001	14550000	11.0027	S1PR2
7	16725001	16875000	12.8689	GNA11
7	18825001	18975000	12.6326	GNA11
7	42225001	42375000	11.4475	PTBP1, PRTN3, ELANE, CFD, MED16, R3HDM4, KISS1R, ARID3A
8	375001	525000	11.495	ANXA10,
8	450001	600000	13.6007	ANXA10, DDX60
8	525001	675000	11.1093	DDX60, PALLD
8	3900001	4050000	10.9329	goat_GLEAN_10012362
8	11025001	11175000	17.2976	NUGGC,, EEF1A1, ESCO2
8	11100001	11250000	20.3577	NUGGC,, EEF1A1, ESCO2, CCDC25
8	11625001	11775000	11.4082	NDUFB6, TOPORS, DDX58
8	11700001	11850000	13.0003	NDUFB6, TOPORS, DDX58, ACO1
8	12000001	12150000	11.2066	GLIPR2, LOC102184340, goat_GLEAN_10012303
8	13050001	13200000	12.048
8	13725001	13875000	12.4619
8	22950001	23100000	14.8818	IFNE
8	24300001	24450000	11.6497
8	39900001	40050000	15.786	VLDLR
8	39975001	40125000	27.3552	VLDLR
8	40050001	40200000	15.9176	VLDLR
8	53850001	54000000	12.3193	GNAQ
8	69750001	69900000	12.9437	GNAQ
8	89475001	89625000	12.3474	GNAQ
9	15975001	16125000	11.019	GNAQ
9	27450001	27600000	16.3536	OSTM1
9	27525001	27675000	13.7845	OSTM1
9	28425001	28575000	12.2601	OSTM1
9	37650001	37800000	11.046	ASCC3
9	37725001	37875000	13.4331	ASCC3
10	2925001	3075000	10.8435
10	3000001	3150000	11.3692
10	3975001	4125000	12.0864	TRIM36, PGGT1B,
10	4050001	4200000	17.697	PGGT1B, CCDC112,
10	24825001	24975000	19.7904	KLHL33, TEP1, PARP2, TTC5
10	24900001	25050000	16.7481	PARP2, TTC5
10	25050001	25200000	14.9711	LOC101121100
10	25125001	25275000	12.7008	LOC102179202
10	25200001	25350000	20.7836	LOC102179202, LOC101123383, LOC101117508, LOC102180047, LOC102184528
10	25275001	25425000	21.5755	LOC101123383, LOC101117508, LOC102180047, LOC102184528, LOC102181395
11	47175001	47325000	12.8813	EDAR
11	47250001	47400000	12.5156	EDAR
11	51150001	51300000	15.7808	KCMF1
11	51225001	51375000	13.5108
11	51600001	51750000	11.9693	DNAH6
11	51675001	51825000	11.0031	DNAH6, SUCLG1
11	52875001	53025000	12.5694
11	53475001	53625000	11.6875
11	53550001	53700000	10.9957
11	53625001	53775000	11.3118
11	53775001	53925000	12.6686
11	53850001	54000000	12.4153
11	54525001	54675000	13.9837
11	97650001	97800000	13.7826	DENND1A
11	97800001	97950000	11.6974
11	109950001	110100000	15.1295	OLFM3,
11	111075001	111225000	22.0231	EHMT1, EHMT1,
11	111150001	111300000	28.029	EHMT1, ZMYND19, ARRDC1
11	111225001	111375000	15.1806	EHMT1, ZMYND19, ARRDC1, DPH7, MRPL41, PNPLA6
12	27675001	27825000	12.093	PDS5B
12	27750001	27900000	13.152	PDS5B
12	30900001	31050000	13.1569	goat_GLEAN_10019213, SLC46A3, POMP
12	30975001	31125000	11.3354	SLC46A3, POMP
12	31125001	31275000	13.1183	FLT1
12	31200001	31350000	18.0201	FLT1
12	33750001	33900000	13.7598
12	44700001	44850000	11.1236	KLHL1
12	70950001	71100000	21.0188	ZIC2
12	71025001	71175000	28.4216	ZIC2
12	71100001	71250000	32.0148	ZIC2
12	71175001	71325000	18.7652	ZIC2
12	71475001	71625000	26.9677	ZIC2
12	71550001	71700000	24.7178	ZIC2
12	71625001	71775000	23.5626	ZIC2
12	71700001	71850000	25.8345	ZIC2
12	71775001	71925000	23.1756	ZIC2
12	71850001	72000000	17.6063	ZIC2
12	71925001	72075000	16.3469	ZIC2
12	72000001	72150000	14.5593	ZIC2
12	76050001	76200000	11.5194	ZIC2
12	76125001	76275000	12.0156	ZIC2
13	1125001	1275000	16.5846	LOC102187604, PLCB1
13	54525001	54675000	14.3945	SOX18
13	54600001	54750000	12.2031	SOX18
13	59025001	59175000	13.7443	VAPB, RAB22A
13	59100001	59250000	14.7378	RAB22A, PPP4R1, ANKRD60
13	62775001	62925000	11.1952	ASIP
13	63450001	63600000	12.9912	ASIP
13	63525001	63675000	13.659	ASIP
13	63600001	63750000	20.142	ASIP
13	63675001	63825000	20.6147	ASIP
13	64050001	64200000	14.3525	ASIP
13	64125001	64275000	18.4577	ASIP
13	64200001	64350000	20.7515	ASIP
13	64275001	64425000	35.314	ASIP
13	64350001	64500000	51.7391	ASIP
13	64425001	64575000	32.5101	ASIP
13	64500001	64650000	21.1758	ASIP
13	64575001	64725000	22.3998	ASIP
13	64650001	64800000	23.6356	ASIP
13	64725001	64875000	18.9171	ASIP
13	65175001	65325000	10.854	ASIP
13	65250001	65400000	55.4563	ASIP
13	65325001	65475000	46.2686	ASIP
13	65400001	65550000	18.2826	ASIP
13	65475001	65625000	15.0986	ASIP
13	65550001	65700000	23.2854	ASIP
13	65625001	65775000	39.9024	ASIP
13	65700001	65850000	34.7298	ASIP
13	65775001	65925000	19.5863	ASIP
13	65850001	66000000	19.8009	ASIP
13	65925001	66075000	13.4379	ASIP
13	66375001	66525000	16.0473	ASIP
13	66450001	66600000	18.1797	ASIP
13	66825001	66975000	10.9666	ASIP
13	84675001	84825000	13.0892
13	84750001	84900000	11.988
15	51900001	52050000	10.8211	MYO7A
15	51975001	52125000	13.6232	MYO7A
16	4800001	4950000	11.046	C4BPA, LOC102272644, LOC102179403
16	5025001	5175000	12.8353	CD55
16	5100001	5250000	11.2899	CD55
16	5250001	5400000	11.2187	CR2, CR1
16	5325001	5475000	15.3127	CR2, CR1, LOC781004
16	5400001	5550000	14.0489	LOC781004, LOC102188881
16	6150001	6300000	15.0056	ATP2B4, LAX1, LOC102173174
16	6225001	6375000	12.6378	LOC102173174
16	27750001	27900000	16.2789	DNAH14,
16	27825001	27975000	14.7461	DNAH14,
16	55725001	55875000	11.0804	PRDX6, ANKRD45
16	55800001	55950000	11.276	ANKRD45, LOC101853505
16	68100001	68250000	13.9593	HMCN1,
16	68625001	68775000	13.5442	PRG4, TPR,
17	39525001	39675000	11.5432	PDGFC
17	41400001	41550000	16.617	PDGFC
17	41475001	41625000	16.13	PDGFC
17	41550001	41700000	11.2577	PDGFC
17	45075001	45225000	11.5641	ZNF26, ZFP30
17	45150001	45300000	15.69	ZFP30
17	54600001	54750000	17.0056	VPS33A
17	74400001	74550000	15.7504	TSSK1B, LOC102409100, TSSK2, TSSK2, DGCR14, GSC2, SLC25A1
18	50550001	50700000	10.8195	TRAPPC6A, ERCC2, RPS19
18	50850001	51000000	11.9989	TRAPPC6A, ERCC2, RPS19
18	50925001	51075000	15.1314	TRAPPC6A, ERCC2, RPS19
19	42000001	42150000	15.9231	IGFBP4, TNS4, CCR7
19	42075001	42225000	12.8527	CCR7, SMARCE1
19	57975001	58125000	15.5774	ITGB4, SAP30BP, RECQL5, SMIM6, SMIM5
20	14475001	14625000	11.6785	SGTB, TRAPPC13, TRAPPC13, TRIM23, PPWD1, CENPK
20	14550001	14700000	11.4233	TRIM23, PPWD1, CENPK, ADAMTS6
20	15000001	15150000	11.0198	CWC27
20	15300001	15450000	11.1341	CWC27, goat_GLEAN_10007269
20	15675001	15825000	12.8102
20	16125001	16275000	11.1555	HTR1A, PRPS1
20	16200001	16350000	15.8937	PRPS1
20	16275001	16425000	15.7562
20	16350001	16500000	14.2953
20	16650001	16800000	13.9945
20	16725001	16875000	11.9114
20	19275001	19425000	12.0803	ELOVL7, DEPDC1B
20	61200001	61350000	12.0482
20	61425001	61575000	12.3434
20	61725001	61875000	16.2884
21	3450001	3600000	13.2003	GABRA5
21	3525001	3675000	13.9197	GABRA5, goat_GLEAN_10016051
21	3675001	3825000	12.1761	goat_GLEAN_10016051
21	19575001	19725000	17.6346	POLG
21	19650001	19800000	13.959	POLG
21	20025001	20175000	17.7794	POLG
21	20100001	20250000	16.4987	POLG
21	24150001	24300000	12.1151	EFTUD1, FAM154B, ADAMTSL3
21	24225001	24375000	14.7069	ADAMTSL3
21	24300001	24450000	12.1794	ADAMTSL3
22	50250001	50400000	17.7996	POC1A, DUSP7
22	52500001	52650000	14.4592	USP4, LOC102182268, CCDC71, QARS
22	52575001	52725000	19.3246	CCDC71, LOC102278118, QARS
22	53325001	53475000	17.1686	CDC25A
22	53400001	53550000	23.7432	CDC25A
22	53475001	53625000	11.172
23	1650001	1800000	11.1967	DST
23	1725001	1875000	16.0364	DST
23	12975001	13125000	14.115	BTBD9
23	13050001	13200000	18.6552	BTBD9, DNAH5
23	13125001	13275000	11.4817	DNAH5
23	18600001	18750000	17.56	MRPL14, CAPN11, HSP90AB1, SLC35B2
23	26475001	26625000	14.3182
23	26550001	26700000	27.87
23	26625001	26775000	20.5894
23	26700001	26850000	12.2292
23	29025001	29175000	12.6428	GABBR1, LOC102280387, LOC528254
24	27300001	27450000	13.4302	DSG2
29	3825001	3975000	10.881
29	4050001	4200000	17.2819
29	4125001	4275000	18.0179

## Sheet: Guizhou Small
Chr	Start	End	di	Candidate genes
1	78975001	79125000	17.0751
1	79050001	79200000	13.2091
1	83400001	83550000	13.3213
1	116475001	116625000	12.8863	RAP2B
1	116550001	116700000	19.9367	RAP2B
1	116625001	116775000	23.419
1	116850001	117000000	17.4911	goat_GLEAN_10009513, P2RY1
1	116925001	117075000	21.8807	goat_GLEAN_10009513, P2RY1
1	117000001	117150000	16.3415
1	133875001	134025000	13.8183	SOX14
1	152100001	152250000	12.8992	CBR3, DOPEY2
1	154800001	154950000	14.8278	ETS2
1	154875001	155025000	15.5819	ETS2, LOC100295923
2	10050001	10200000	14.3069	ZSWIM2, ITGAV
2	10125001	10275000	13.8542	ZSWIM2, ITGAV
2	18750001	18900000	13.8721	SESTD1, CCDC141
2	18825001	18975000	19.0716	CCDC141
2	103200001	103350000	12.973
2	103275001	103425000	14.0125
3	13500001	13650000	29.0136	LOC100849046
3	13575001	13725000	22.9386	LOC100849046, LOC102171474
3	24300001	24450000	24.671	TBX15
3	24375001	24525000	23.7099	TBX15
4	108375001	108525000	17.2532	LOC789206, LOC789206, LOC102184895, LOC102182118
4	108450001	108600000	17.9781	LOC102274072, LOC100336209, LOC102183501, LOC783945, LOC100336209, LOC100851681
4	108525001	108675000	15.7834	LOC102274072, LOC100300510, LOC102182118LOC100336209, LOC100336209, LOC102273059
5	23550001	23700000	16.1161	goat_GLEAN_10012227
5	24075001	24225000	31.1697
5	24150001	24300000	25.6319	CRADD
5	59100001	59250000	37.138	RDH16
5	59175001	59325000	13.6279	RDH16
5	59775001	59925000	14.7164	RDH16
5	83475001	83625000	20.4076	MED21, TM7SF3
5	83550001	83700000	24.1745	MED21, TM7SF3, PEBP1, PEBP1, FGFR1OP2, ASUN
5	103125001	103275000	20.9712	WC1-8, CD163L1, LOC101379929
5	103200001	103350000	20.7819	CD163L1, LOC101379929
5	115575001	115725000	14.7906	BIK, MCAT, TSPO, TTLL12, SCUBE1
6	14250001	14400000	17.8237
6	14325001	14475000	29.6262
6	14400001	14550000	21.462
6	22275001	22425000	17.5288	PNEG_01662, TACR3
6	22350001	22500000	21.8697	PNEG_01662, TACR3, ARL2BP
6	22425001	22575000	15.5548	TACR3, ARL2BP
6	34725001	34875000	13.5876
6	34875001	35025000	15.4402
6	34950001	35100000	16.1116
6	46575001	46725000	17.0054
6	46650001	46800000	21.0366	LOC100861296
6	95850001	96000000	17.2486	FGF5
6	95925001	96075000	35.4835	FGF5
6	96000001	96150000	30.6402	FGF5
6	96075001	96225000	25.5093	FGF5
6	96150001	96300000	22.4695	FGF5
6	103275001	103425000	12.8375	AFF1, KLHL8
6	103500001	103650000	14.0934	HSD17B11, NUDT9, SPARCL1
6	103575001	103725000	13.8793	NUDT9, SPARCL1
6	112425001	112575000	15.135	FBXL5, BST1
6	117900001	118050000	15.7216	RGS12, RGS12
6	117975001	118125000	16.4234	RGS12, RGS12
7	12075001	12225000	18.7428
7	12150001	12300000	25.4131	LOC101905819
7	12225001	12375000	22.5057	LOC101905819
7	12300001	12450000	19.0163	LOC101905819, FBXL12
7	12750001	12900000	17.817	DNMT1, S1PR2, MRPL4, ICAM1, ICAM5
7	12825001	12975000	26.994	MRPL4, ICAM1, ICAM5, ZGLP1, FDX1L, RAVER1, TYK2
7	29100001	29250000	15.9622	CEP120
7	31950001	32100000	15.1557
7	32475001	32625000	27.625
7	32550001	32700000	16.8873
7	35250001	35400000	17.3471
7	35325001	35475000	15.7159
7	85425001	85575000	15.5871
7	85500001	85650000	16.6897
7	89250001	89400000	24.4541
7	89325001	89475000	12.8103
7	102825001	102975000	14.9502	PAM, GIN1
7	105225001	105375000	15.7835
8	3900001	4050000	14.3737	goat_GLEAN_10012362,
8	4950001	5100000	17.9358
8	9750001	9900000	15.0966	KIF13B, HMBOX1
8	9825001	9975000	23.4862	HMBOX1
8	9900001	10050000	14.8383	INTS9, goat_GLEAN_10012326
8	34725001	34875000	25.7646
8	34800001	34950000	21.821
8	75675001	75825000	17.989	EPHX2, LOC102186117, NACA, CLU, DNAJA1, APTX
8	75750001	75900000	30.6872	CLU, DNAJA1, APTX, SMU1
8	75825001	75975000	18.646	DNAJA1, SMU1, B4GALT1
9	51075001	51225000	15.745	AKIRIN2, ORC3, RARS2
9	67500001	67650000	13.3899
9	75975001	76125000	13.2469	KATNA1, LATS1, NUP43, PCMT1
10	26100001	26250000	13.7187	LPCAT4
10	40275001	40425000	13.0696
10	40350001	40500000	14.8159
10	41100001	41250000	14.8795	MSH6, LRR1, MGAT2, DNAAF2
11	13575001	13725000	14.5315
11	13650001	13800000	13.0122	PAIP2B, NAGK, TEX261, ANKRD53
11	20100001	20250000	13.9671	HEATR5B, GPATCH11, EIF2AK2, SULT6B1, CEBPZ
11	20175001	20325000	14.6884	EIF2AK2, SULT6B1, CEBPZ, PRKD3
11	111075001	111225000	14.3085	EHMT1
11	111150001	111300000	16.7548	EHMT1, ZMYND19, ARRDC1, ARRDC1
12	23550001	23700000	14.013	POSTN
12	27825001	27975000	14.7879	PDS5B
12	28425001	28575000	17.2179
12	36300001	36450000	23.2188	ATP12A
12	36375001	36525000	17.3233	ATP12A
12	36525001	36675000	13.864
12	38250001	38400000	15.4649
12	42750001	42900000	12.9542
12	70950001	71100000	14.722	ABCC4, PGPEP1, LOC790411
12	71025001	71175000	20.2563	ABCC4, PGPEP1, LOC790411
12	71100001	71250000	18.6168	ABCC4
12	71400001	71550000	16.794	LOC102173859, LOC101350115
12	71475001	71625000	41.2597	LOC101350115
12	71550001	71700000	38.8527	LOC101350115, LOC102398037
12	71625001	71775000	37.1613	LOC101350115, LOC102398037
12	71700001	71850000	52.0057	LOC102398037
12	71775001	71925000	39.7353	LOC102398037, LOC100337292
12	71850001	72000000	24.8252	LOC100337292
12	71925001	72075000	23.3346	LOC100337292
12	72000001	72150000	17.7296	LOC100337292
13	22575001	22725000	13.0796	Skida1, MLLT10
13	22650001	22800000	12.858	MLLT10
13	54375001	54525000	14.8216	PCMTD2, MYT1, goat_GLEAN_10011336, NPBWR2, OPRL1, LKAAEAR1, RGS19, TCEA2
13	54450001	54600000	25.69	goat_GLEAN_10011336, NPBWR2, OPRL1, LKAAEAR1, RGS19, TCEA2, SOX18, Prpf6, ZNF512B
13	54525001	54675000	35.6512	TCEA2, SOX18, Prpf6, ZNF512B, UCKL1, DNAJC5, TPD52L2
13	54600001	54750000	32.023	ZNF512B, UCKL1, DNAJC5, TPD52L2, ZBTB46
13	64575001	64725000	17.399	ZNF341, CHMP4B
13	64650001	64800000	18.3518	CHMP4B
13	64725001	64875000	15.4185	RALY
14	4350001	4500000	13.3525
14	4425001	4575000	13.3737	LOC102411588
14	7575001	7725000	15.0977
14	7650001	7800000	18.3103
14	30600001	30750000	19.042	PRKDC, MCM4, UBE2V2
15	11100001	11250000	13.5873
15	11250001	11400000	14.3113
16	5325001	5475000	14.3442	CR2, CR1, LOC781004
16	5400001	5550000	14.23	LOC781004, LOC102188881
16	11100001	11250000	16.5996	TROVE2, CNN2, LOC102973354, B3GALT2
16	11175001	11325000	14.2422	TROVE2, CNN2, LOC102973354, B3GALT2, GLRX2, UCHL5
17	10950001	11100000	14.2841	EDNRA
17	18525001	18675000	13.0528	MAML3, MGST2, SETD7
17	18600001	18750000	14.7559	SETD7
17	64350001	64500000	13.318	MAPKAPK5, ALDH2, CCDC64
17	64425001	64575000	17.6003	CCDC64, RAB35
17	74325001	74475000	15.8573	DGCR8
17	74400001	74550000	18.7054	DGCR8
17	74850001	75000000	15.5828	DGCR8
17	74925001	75075000	32.5994	DGCR8
17	75000001	75150000	31.8346	DGCR8
17	75075001	75225000	24.5816	DGCR8
18	16200001	16350000	12.9875
18	16725001	16875000	14.0451	KLHL4, LOC785608
18	38850001	39000000	15.3226	SLC7A6, SLC7A6OS, PRMT7, SMPD3, goat_GLEAN_10017909
18	53850001	54000000	13.5865	SNRPA, MIA, RAB4B, EGLN2, LOC527083, LOC102191547
18	53925001	54075000	13.4838	LOC102168381, LOC527083, LOC100763652
18	59700001	59850000	12.9872	SULT2B1, FAM83E, SPACA4, RPL18, SPHK2, DBP, CA11, NTN5, LOC102318927
19	14475001	14625000	13.8482
19	53175001	53325000	17.4252	BAHCC1, SLC38A10, LOC101427382
19	53250001	53400000	17.5697	SLC38A10, LOC101427382, ENTHD2, AATK
22	51300001	51450000	17.9684	CDC25A
22	51375001	51525000	27.4068	CDC25A
22	51450001	51600000	22.8042	CDC25A
22	51525001	51675000	17.1892	CDC25A
22	53325001	53475000	36.2125	CDC25A
22	53400001	53550000	37.9852	CDC25A
22	53475001	53625000	15.701	CDC25A
22	58350001	58500000	14.9875	TMEM40, RAF1
22	58425001	58575000	31.7992	TMEM40, RAF1, MKRN2OS
22	58500001	58650000	19.3351	RAF1, MKRN2OS
23	4350001	4500000	13.9421	COL21A1
23	4425001	4575000	15.2726	COL21A1
23	26550001	26700000	20.4003
23	26625001	26775000	12.9928
23	28950001	29100000	15.8957	MOG, ZFP57, GABBR1, LOC102280387, LOC528254
23	29025001	29175000	26.1309	GABBR1, LOC102280387, LOC528254
24	21675001	21825000	15.9005	TPGS2, FHOD3
24	65250001	65400000	15.416	LOC102184299, LOC519132
25	33225001	33375000	14.6137	LOC100335918
26	47775001	47925000	12.9644	CLRN3
28	28350001	28500000	20.0833	MCU
28	28425001	28575000	15.7334	MCU, OIT3, PLA2G12B

## Sheet: IM Cashmere
Chr	Start	End	di	Candidate genes
1	133050001	133200000	16.3937	CEP70, ESYT3
1	133125001	133275000	11.9697	CEP70, ESYT3, MRAS
1	134475001	134625000	11.6133
1	134550001	134700000	10.8489
3	24300001	24450000	16.873	WARS2
3	24375001	24525000	13.1987	WARS2
3	68250001	68400000	14.3429
3	68325001	68475000	11.6716
4	53850001	54000000	19.0378	WNT2
4	53925001	54075000	17.0674	WNT2
4	102900001	103050000	14.9387
4	102975001	103125000	19.9688
4	103050001	103200000	22.4479
4	103125001	103275000	13.4201
5	48900001	49050000	13.6799
5	48975001	49125000	11.2082
5	50850001	51000000	12.391	TMEM5
5	50925001	51075000	10.6829	TMEM5
5	103125001	103275000	14.571	WC1-8, CD163L1, LOC101379929
5	103200001	103350000	18.5787	CD163L1, LOC101379929
5	103275001	103425000	11.1141	LOC101379929, CD163L1
6	22275001	22425000	17.7722	PNEG_01662, TACR3
6	22350001	22500000	13.2793	PNEG_01662, TACR3, ARL2BP
6	65550001	65700000	13.5585	YIPF7, GUF1, GNPDA2
6	65625001	65775000	13.6649	GUF1, GNPDA2
6	86850001	87000000	15.6233	LOC100849970, TMPRSS11E, YTHDC1
6	86925001	87075000	14.8545	YTHDC1
6	87600001	87750000	13.0015	SULT1E1, CSN1S1
6	87675001	87825000	16.5968	CSN1S1, CSN2, ODAM
6	87900001	88050000	12.6291	ODAM, goat_GLEAN_10004672
6	95925001	96075000	15.6782	FGF5
6	118425001	118575000	11.1447	SH3BP2, TNIP2, FAM193A
6	118500001	118650000	18.0234	TNIP2, FAM193A
6	118575001	118725000	12.1476	FAM193A
7	12150001	12300000	15.7245	LOC101905819
7	12225001	12375000	12.9848	LOC101905819
7	86625001	86775000	12.4767
7	86700001	86850000	16.8368
7	104550001	104700000	14.1523
8	3900001	4050000	12.3866	goat_GLEAN_10012362
8	7350001	7500000	12.489	LOC521877
8	75750001	75900000	17.5618	CLU, DNAJA1, APTX, SMU1
8	84975001	85125000	12.644	LOC101405055, ZNF484, IARS
8	85050001	85200000	12.3796	ZNF484, IARS, NOL8
8	85125001	85275000	11.1154	IARS, NOL8
8	91725001	91875000	20.7794	LOC101909045, TMEFF1, MURC
8	91800001	91950000	11.8633	TMEFF1, MURC
8	94125001	94275000	13.2752
8	101625001	101775000	15.0326	TXN, SVEP1
8	101700001	101850000	15.7974	SVEP1
8	103275001	103425000	10.7435	SUSD1
11	70275001	70425000	11.3235	MXD1, ASPRV1
11	70350001	70500000	11.655	ASPRV1, Pcbp1
11	97275001	97425000	17.5824	LHX2
11	97350001	97500000	13.198	LHX2
11	97425001	97575000	14.5238	LHX2
11	97500001	97650000	12.6382	LHX2
11	97575001	97725000	18.0186	LHX2
11	97650001	97800000	23.3376	LHX2
11	109950001	110100000	16.627	OLFM3
11	111000001	111150000	12.3845	CACNA1B, EHMT1
11	111075001	111225000	23.8116	EHMT1
11	111150001	111300000	26.8027	EHMT1, ZMYND19, ARRDC1
11	111225001	111375000	19.2136	EHMT1, ZMYND19, ARRDC1, DPH7, MRPL41, PNPLA6
11	111300001	111450000	11.6196	ARRDC1, DPH7, MRPL41, PNPLA6, PNPLA6, NSMF
11	111450001	111600000	12.0467	ENTPD8, NOXA1
12	37875001	38025000	11.5467	FGF9
12	37950001	38100000	13.8016	FGF9
12	70950001	71100000	19.8953	ABCC4, PGPEP1, LOC790411
12	71025001	71175000	27.2323	ABCC4, PGPEP1, LOC790411
12	71100001	71250000	25.439	ABCC4
12	71475001	71625000	20.2476	LOC101350115
12	71550001	71700000	21.7034	LOC101350115, LOC102398037
12	71625001	71775000	23.0506	LOC101350115, LOC102398037
12	71700001	71850000	24.2149	LOC102398037
12	71775001	71925000	20.4316	LOC102398037, LOC100337292
12	71850001	72000000	14.5655	LOC100337292
12	71925001	72075000	13.0613	LOC100337292
13	64275001	64425000	11.1364	SNTA1, CBFA2T2
13	64350001	64500000	13.2966	CBFA2T2, NECAB3, LOC102389422, ACTL10, LOC102511223
15	53625001	53775000	15.8716	LOC101387390
15	53700001	53850000	13.6065	LOC102173865, LAMTOR1
15	56325001	56475000	14.3194	RNF169, XRRA1, NEU3
15	56400001	56550000	15.7534	NEU3
15	60450001	60600000	10.6918	CCDC34, LGR4
15	75525001	75675000	13.2755	goat_GLEAN_10009271
16	5325001	5475000	12.9113	CR2, CR1, LOC781004
16	5400001	5550000	13.1827	LOC781004, LOC102188881
16	50250001	50400000	11.6134	goat_GLEAN_10006720, PRDM16, Sept6
16	50925001	51075000	11.329	PEX10, RER1, MORN1, SKI
16	51150001	51300000	14.7905	LOC102402844, PRKCZ
18	16575001	16725000	12.5003	MC1R
18	16650001	16800000	13.7251	MC1R
18	65475001	65625000	11.4681	LOC102188437, LOC101111484, LOC102189239, ZIM2
18	66825001	66975000	10.6599	LOC102329128, ZNF530, ZNF729
21	22500001	22650000	13.9465	ZNF592, ALPK3, SLC28A1
21	22575001	22725000	10.7141	ALPK3, SLC28A1
21	59100001	59250000	10.9324	SLC24A4
21	59175001	59325000	11.1588	SLC24A4
23	26475001	26625000	10.6097
23	26550001	26700000	16.1565
23	28650001	28800000	11.3283	LOC102325825, LOC102184105, BOLA-A, TRIM26
23	29025001	29175000	13.6583	GABBR1, LOC102280387, LOC528254
24	27225001	27375000	14.02	B4GALT6, DSG2
24	27300001	27450000	16.869	DSG2
25	11325001	11475000	14.053	SOCS1, PRM3, LOC102323303
25	11400001	11550000	11.0367	LOC102323303
26	8175001	8325000	12.4136	A1CF
26	8250001	8400000	10.6275	A1CF
28	8250001	8400000	14.1484	LGALS8, HEATR1
28	36300001	36450000	12.4148
29	37650001	37800000	12.4946	SNX19, PGAM1, MS4A8

## Sheet: Tibetan goat
Chr	Start	End	di	Candidate genes
1	118200001	118350000	20.8421	LOC102189713
1	118275001	118425000	14.7336	LOC102189713, AADACL2
2	82725001	82875000	18.4881	goat_GLEAN_10005236
3	13575001	13725000	17.8968	PKLR
3	80775001	80925000	15.0557	LOC102402159
3	123675001	123825000	13.5061	D2HGDH, D2HGDH, GAL3ST2, NEU4, PDCD1, CXXC11
4	115800001	115950000	17.1181	GIMAP1, LOC511617, GIMAP5
5	18675001	18825000	15.0635	KITLG
5	18750001	18900000	14.1557	KITLG
5	24000001	24150000	28.1552	SOCS2
5	24075001	24225000	33.1817	SOCS2
5	24150001	24300000	19.5111	SOCS2
5	27600001	27750000	18.8835	SOCS2
5	27675001	27825000	20.4988	SOCS2
5	48900001	49050000	17.4697
5	48975001	49125000	13.8529
5	59100001	59250000	39.7505	CDK2
5	59175001	59325000	22.7141	CDK2
5	59700001	59850000	13.5285	CDK2
5	59775001	59925000	18.1592	CDK2
5	90375001	90525000	19.4094
5	90450001	90600000	15.0893	PDE3A
5	103125001	103275000	19.4833	WC1-8, CD163L1, LOC101379929
5	103200001	103350000	19.6727	CD163L1, LOC101379929
5	104250001	104400000	13.9133	USP5, CDCA3, GNB3, LEPREL2, GPR162, CD4, LAG3, Ptms, MLF2
6	15600001	15750000	17.4145	ENPEP
6	15675001	15825000	16.3678	ENPEP
6	19275001	19425000	14.8463
6	19875001	20025000	14.6763	TBCK
6	66000001	66150000	13.5887
6	66150001	66300000	14.5577
6	66225001	66375000	18.7708
6	72600001	72750000	14.4177	KIT
6	73050001	73200000	13.4611	KIT
6	73800001	73950000	17.7831	KIT
6	87300001	87450000	17.1362	UGT2A1
6	87375001	87525000	14.6641	UGT2A1
6	87675001	87825000	18.8568	CSN1S1, CSN2, ODAM
6	87750001	87900000	16.0657	CSN2, ODAM
6	87825001	87975000	14.1299	ODAM
6	87900001	88050000	19.2936	ODAM, goat_GLEAN_10004672,
6	87975001	88125000	12.8303	goat_GLEAN_10004672, None, None, CABS1, LOC102179369,
6	95925001	96075000	16.7699	FGF5
7	12150001	12300000	13.084	ANGPTL4
7	12825001	12975000	25.8598	ANGPTL4
7	38775001	38925000	17.6293
7	39375001	39525000	13.2077	TRIM41
7	43050001	43200000	13.2412	TCF3, LOC102324021, ONECUT2, ATP8B3
7	60825001	60975000	17.3017	PPARGC1B, PDE6A
7	60900001	61050000	27.6442	PPARGC1B, PDE6A, SLC26A2, HMGXB3
7	60975001	61125000	22.4974	PDE6A, SLC26A2, HMGXB3, CSF1R
7	110850001	111000000	13.2601	TMEM232, SLC25A46
7	110925001	111075000	19.7743	SLC25A46
7	111000001	111150000	15.7163	LOC101904654, BCL-XLP2
7	111075001	111225000	17.8856	LOC101904654, BCL-XLP2
8	72075001	72225000	14.4455
8	75750001	75900000	17.0181	CLU, DNAJA1, APTX, SMU1
8	75825001	75975000	16.8437	DNAJA1, SMU1, B4GALT1
8	75900001	76050000	15.7481	B4GALT1
8	76200001	76350000	19.8136	AQP7, NOL6, UBE2R2
8	76275001	76425000	29.2822	UBE2R2, RPS15, UBAP2
8	76350001	76500000	23.0019	RPS15, UBAP2
8	76425001	76575000	13.6252	UBAP2, DCAF12
9	12900001	13050000	32.332
9	12975001	13125000	38.6598	HINT3
9	13050001	13200000	12.9557	HINT3, LOC101906051
9	58650001	58800000	17.3975	MED23, ENPP3
9	58725001	58875000	23.5274	ENPP3, ENPP1
9	66975001	67125000	12.9895
9	69975001	70125000	16.7215	PEX3, FUCA2, LOC532875
10	88725001	88875000	15.3604	LOC102178736, SPTLC2, goat_GLEAN_10005798, ALKBH1, SLIRP, SNW1
11	75001	225000	29.0011	ZC3H6
11	109950001	110100000	15.0493	NOXA1
11	111075001	111225000	17.5226	NOXA1
11	111150001	111300000	21.2589	NOXA1
11	111225001	111375000	15.0843	NOXA1
11	111375001	111525000	18.0807	NOXA1
11	111450001	111600000	22.8332	NOXA1
12	70875001	71025000	25.5316	ABCC4,
12	70950001	71100000	52.7842	ABCC4, PGPEP1, LOC790411
12	71025001	71175000	64.5154	ABCC4, PGPEP1, LOC790411
12	71100001	71250000	54.8685	ABCC4,
12	71175001	71325000	23.6402	ABCC4, LOC102173859
12	71475001	71625000	27.6399	LOC101350115
12	71550001	71700000	28.0648	LOC101350115, LOC102398037
12	71625001	71775000	31.0907	LOC101350115, LOC102398037
12	71700001	71850000	32.417	LOC102398037
12	71775001	71925000	26.5629	LOC102398037, LOC100337292
12	71850001	72000000	20.2878	LOC100337292
12	71925001	72075000	21.4601	LOC100337292
12	72000001	72150000	17.094	LOC100337292
13	22575001	22725000	21.1157	Skida1, MLLT10
13	22650001	22800000	26.3263	MLLT10
13	22725001	22875000	21.3029	MLLT10, DNAJC1
13	30300001	30450000	13.6442	FAM188A
13	30525001	30675000	14.4314
13	30600001	30750000	15.0607	goat_GLEAN_10014165
13	63225001	63375000	13.7061	NOL4L, COMMD7
13	63600001	63750000	16.618	BPIFB4
13	63675001	63825000	18.1716	BPIFB4
13	64650001	64800000	13.5572	CHMP4B
13	64725001	64875000	13.2563	RALY
14	30600001	30750000	16.3842	PRKDC, MCM4, UBE2V2
16	38325001	38475000	13.3629	C16H1orf129
16	38400001	38550000	14.0403	C16H1orf129, FMO3
16	43875001	44025000	15.7268	TMEM201, SLC25A33
16	43950001	44100000	13.4651	SLC25A33
17	14100001	14250000	13.906
17	14925001	15075000	18.6526	USP38
17	15000001	15150000	14.5132	USP38
18	27225001	27375000	15.6294	NUP93
18	27300001	27450000	13.3958
18	28425001	28575000	17.1093	GPR114, GPR56, KATNB1
19	23475001	23625000	14.1823	ENO3, KIF1C
19	27450001	27600000	14.7209	ENO3, KIF1C
20	39900001	40050000	12.81	SPEF2
20	40125001	40275000	44.8738
20	40200001	40350000	49.1522
20	40275001	40425000	17.4747	PRLR
20	46200001	46350000	15.7724
20	48825001	48975000	13.3546
20	73800001	73950000	14.0177	SLC9A3, goat_GLEAN_10010029, EXOC3
21	24825001	24975000	13.3302	BNC1,
21	24900001	25050000	14.5872	BNC1, LOC102997031
22	32550001	32700000	23.9189
22	32625001	32775000	26.2142
22	51450001	51600000	13.4563
22	52575001	52725000	13.4522
22	53325001	53475000	13.769
22	53400001	53550000	13.6742	CDC25A
23	26550001	26700000	21.0247
23	28650001	28800000	13.6938	LOC102325825, LOC102184105, JSP.1, BOLA-A, TRIM26
24	27150001	27300000	13.9354	B4GALT6
24	27225001	27375000	52.7063	B4GALT6, DSG2
24	27300001	27450000	64.3784	DSG2
24	27375001	27525000	26.2959	DSG2, DSG1
26	9150001	9300000	39.9034	PAPSS2, ATAD1
26	9225001	9375000	44.8345	PAPSS2, ATAD1
26	9300001	9450000	27.4619	ATAD1, PTEN
26	9375001	9525000	31.1902	ATAD1, PTEN
26	9450001	9600000	13.3681	PTEN
26	16125001	16275000	13.6293	LOC785540
26	19500001	19650000	14.5245	LOC101129718
26	19575001	19725000	16.3419	LOC101129718
27	13350001	13500000	16.2032	ODZ3,
27	13425001	13575000	18.3696	ODZ3, DCTD
28	8325001	8475000	16.4245	LGALS8, HEATR1
28	8400001	8550000	12.7925	HEATR1, ACTN2
29	525001	675000	22.2871	VSTM5, MED17, C29H11orf54, goat_GLEAN_10001602, LOC532848
29	600001	750000	22.8233	C29H11orf54, goat_GLEAN_10001602, LOC532848
29	975001	1125000	14.3673	CCDC67
29	41850001	42000000	19.5611	FADS3, RAB3IL1, BEST1, FTH1
29	41925001	42075000	16.6713	BEST1, FTH1
